# Supplementary material for: Optimization of Enzyme-Assisted Extraction of Rosemary Essential Oil Using Response Surface Methodology and Its Antioxidant Activity by Activating Nrf2 Signaling Pathway
Source: Molecules. 2024 Jul 18;29(14):3382. doi: 10.3390/molecules29143382 (PMC11279388; doi:10.3390/molecules29143382)
Supplement: Supplementary file 1 [file molecules-29-03382-s001.zip]

Archive with 1 entries (1 files):
- molecules-3029129-supplementary.pdf
